# Supplementary material for: Telomere-to-telomere genome of common bean (Phaseolus vulgaris L., YP4)
Source: Gigascience. 2025 May 14;14:giaf001. doi: 10.1093/gigascience/giaf001 (PMC12077395; doi:10.1093/gigascience/giaf001)
Supplement: giaf001_Supplemental_Files [file giaf001_supplemental_files.zip]

Archive with 2 entries (2 files):
- Supplementary Figure1-9.docx
- Supplementary Table S1-S19.xlsx
