# Supplementary material for: Telomere-to-telomere genome of common bean (Phaseolus vulgaris L., YP4)
Source: Gigascience. 2025 May 14;14:giaf001. doi: 10.1093/gigascience/giaf001 (PMC12077395; doi:10.1093/gigascience/giaf001)
Supplement: giaf001_Supplemental_Files [file giaf001_supplemental_files.zip › Supplementary Table S1-S19.xlsx]

## Sheet: Table S1
Supplementary Table S1. Summary of whole genome sequencing data of YP4 genome.
	Reads Number	Total length (Gb)	Genome depth*	N50 length of reads (bp)
Ultra-long ONT data	4863754	177.04	315.975	57333
PacBio HiFi data	2108646	31.75	56.6663	15479
Hi-C data	965258822	144.79	258.416	150

## Sheet: Table S2
Supplementary Table S2. The statistics of the hifiasm assembly.
Feature	Length (bp)	Number
N10	44898911	2
N20	44031516	3
N30	40342062	5
N40	38755647	6
N50	32178089	8
N60	27862123	10
N70	27050903	12
N80	18721280	15
N90	8175440	19
Total length	606245407
number >= 2000 bp		558
GC rate		0.462

## Sheet: Table S3
Supplementary Table S3. The statistics of the anchored chromosome length.
Chromosome	Length (bp)	Contig number	Gap number
Chr01	55329292	3	2
Chr02	50627310	1	0
Chr03	55109847	4	3
Chr04	50899869	2	1
Chr05	44718976	2	1
Chr06	38037356	6	5
Chr07	59833493	3	2
Chr08	62896988	2	1
Chr09	40342062	1	0
Chr10	45899109	2	1
Chr11	56586135	2	1

## Sheet: Table S4
Supplementary Table S4. The identified telomeres in YP4 assembly.
Chromosomes	Length	Ends identified with telomeres	Total counts of telomere repeats at the left end	Total counts of telomere repeats at the right end
Chr01	55330453	Both	1065	2338
Chr02	50626492	Both	1507	1263
Chr03	55110595	Both	1278	1185
Chr04	50900789	Both	1624	455
Chr05	44722462	Both	2086	1114
Chr06	38039201	Right	31	637
Chr07	59837494	Both	1398	954
Chr08	62894056	Both	7274	736
Chr09	40343091	Both	1940	2255
Chr10	45895995	Both	943	2128
Chr11	56597072	Left	3957	11

## Sheet: Table S5
Supplementary Table S5. General statistics of repeats in the YP4 assembly.
Item	Repeat Size	% of genome
Tandem repeats	45496083	8.13136
Interspersed repeats	323047072	57.7371
Total	342400196	61.196
Note: Some elements may partially overlap with another element domain.

## Sheet: Table S6
Supplementary Table S6. The summary of interspersed repeat contents in YP4 assembly.
Type	Repbase TEs		TE protiens		De novo		*Combined TEs
	Length (bp)	% in genome	Length (bp)	% in genome	Length (bp)	% in genome	Length (bp)	% in genome
DNA	7811157	1.39606	2814054	0.502947	21566280	3.85447	23749529	4.24467
LINE	4233367	0.756616	2129202	0.380545	13491283	2.41125	14426739	2.57844
SINE	575238	0.10281	0	0	31591	0.005646	599007	0.107059
LTR	67106738	11.9938	83131311	14.8578	199742927	35.6994	204090428	36.4764
Other	18964	0.003389	0	0	0	0	18964	0.003389
Unknown	0	0	0	0	91738788	16.3962	91738788	16.3962
Total	79071586	14.1322	88073770	15.7411	317158695	56.6847	323047072	57.7371
Note: This statistical table does not contain Tandem Repeats, some elements may partly include another element domain.
*Combined: the non-redundant consensus of all repeat prediction/classification methods employed.
LINE, long interspersed nuclear elements; SINE, short interspersed nuclear elements; LTR, long terminal repeat.

## Sheet: Table S7
Supplementary Table S7. The summary of RNA-seq sequencing quality.
Sample	Total raw reads (Mb)	Total clean reads (Mb)	Total clean bases (Gb)	Clean reads Q20%	Clean reads GC%	Genome mapping rate
BS-LF	56.82	54.02	8.1	98.78	46.06	0.9907
BS-ST	74.08	69.94	10.49	98.82	45.44	0.9955
BS-RT	79.63	75.24	11.29	98.77	44.78	0.9747
FS-LF	76.61	70.74	10.61	98.82	45.53	0.9954
FS-ST	88.5	83.77	12.57	98.79	45.25	0.9956
FS-RT	71.64	69	10.35	98.75	44.57	0.9891
FS-FL	85.21	79.33	11.9	98.85	45.39	0.9933
PFS-LF	76.51	70.05	10.51	98.83	45.19	0.9946
PFS-ST	62.83	59.04	8.86	98.75	45.24	0.9953
PFS-RT	78.99	75.96	11.39	98.78	44.46	0.9914
PFS-PD	90.26	84.05	12.61	98.8	45.22	0.9964
Note: BS：Branching Stage; FS:Flowering Stage; PFS:Pod Formation Stage; LF:Leaf; ST:Stem; RT:Root; FL:Flower; PD:Pod

## Sheet: Table S8
Supplementary Table S8. Summary of gene structure prediction in YP4 genome.
Gene set		Number	Average gene length (bp)	Average CDS length (bp)	Average exon per gene	Average exon length (bp)	Average intron length (bp)
De novo	Augustus	79334	2626.11	979.88	3.95	248.33	558.82
Homolog	Adzuki	30695	5087.33	1282.74	5.14	249.61	919.22
	Atha	29251	5584.54	1343.69	6.18	217.28	818.06
	G19833	33933	4925.29	1273.12	5.35	237.79	838.8
	MedtrA17	35779	5376.85	1331.5	5.79	230.14	845.3
	Wm82	45972	5600.85	1365.06	5.91	230.97	862.65
	ZH13	52845	5203.35	1250.45	5.28	236.81	923.5
RNA-seq		46610	5391.53	1179.2	5.08	232.24	1033.08
Final		29925	4042.4	1240.98	4.94	251.03	710.4

## Sheet: Table S9
Supplementary Table S9. BUSCOs analysis of YP4 gene set completeness.
Description	Annotation
	Proteins	Percentage (%)
Complete BUSCOs	1593	0.986989
Complete Single-Copy BUSCOs	1547	0.958488
Complete Duplicated BUSCOs	46	0.0285006
Fragmented BUSCOs	15	0.00929368
Missing BUSCOs	6	0.00371747
Total BUSCO groups searched	1614	1

## Sheet: Table S10
Supplementary Table S10. Number of functional annotations for predicted genes in the YP4 assembly.
Type		Gene number	Percentage
Total		29925	1
NR		28768	0.961337
Swissprot		22482	0.751278
KEGG		22624	0.756023
Trembl		28724	0.959866
Interpro	All	28606	0.955923
	GO	17960	0.600167
Annotated		29426	0.983325
Unannotated		499	0.016675

[truncated: 9 more sheets: Table S11, Table S12, Table S13, Table S14, Table S15, Table S16, Table S17, Table S18, Table S19]
